# Supplementary material for: Transcriptome-Wide Integrated Analysis of the PgGT25-04 Gene in Controlling Ginsenoside Biosynthesis in Panax ginseng
Source: Plants (Basel). 2023 May 15;12(10):1980. doi: 10.3390/plants12101980 (PMC10224475; doi:10.3390/plants12101980)
Supplement: Supplementary file 1 [file plants-12-01980-s001.zip]

Archive with 5 entries (5 files):
- Figure S1.pptx
- Figure S2.pptx
- Figure S3.pptx
- Table S1.xlsx
- Table S2.xlsx
