# Supplementary material for: Transcriptome-Wide Integrated Analysis of the PgGT25-04 Gene in Controlling Ginsenoside Biosynthesis in Panax ginseng
Source: Plants (Basel). 2023 May 15;12(10):1980. doi: 10.3390/plants12101980 (PMC10224475; doi:10.3390/plants12101980)
Supplement: Supplementary file 1 [file plants-12-01980-s001.zip › Table S1.xlsx]

## Sheet: Sheet1
Table S1. PgGT genes in three modules
Gene name	Modules name
PgGT02	Turquise
PgGT07-01	Turquise
PgGT07-03	Turquise
PgGT09	Turquise
PgGT13-07	Turquise
PgGT14-06	Turquise
PgGT16-01	Turquise
PgGT16-02	Turquise
PgGT18-01	Turquise
PgGT18-02	Turquise
PgGT18-04	Turquise
PgGT19	Turquise
PgGT25-04	Turquise
PgGT25-54	Turquise
PgGT27-01	Turquise
PgGT03-03	Brown
PgGT21-11	Brown
PgGT21-29	Brown
PgGT21-44	Brown
PgGT21-07	Brown
PgGT22-28	Brown
PgGT23-12	Brown
PgGT26-21	Brown
PgGT28-19	Brown
PgGT28-08	Brown
PgGT06-01	Blue
PgGT11	Blue
PgGT12	Blue
PgGT21-10	Blue
PgGT21-23	Blue
PgGT21-32	Blue
PgGT21-35	Blue
PgGT27-08	Blue
