# Supplementary material for: Transcriptome-Wide Integrated Analysis of the PgGT25-04 Gene in Controlling Ginsenoside Biosynthesis in Panax ginseng
Source: Plants (Basel). 2023 May 15;12(10):1980. doi: 10.3390/plants12101980 (PMC10224475; doi:10.3390/plants12101980)
Supplement: Supplementary file 1 [file plants-12-01980-s001.zip › Table S2.xlsx]

## Sheet: sheet 1
Table S2. The expressions of the PgGT genes and key enzyme genes in ginsenoside synthesis in 14 tissues, 42 cultivars' roots and 4 aged roots (TPM).
Gene ID	Cultivar' roots																																										Tissues
	S1	S2	S3	S4	S5	S6	S7	S8	S9	S10	S11	S12	S13	S14	S15	S16	S17	S18	S19	S20	S21	S22	S23	S24	S25	S26	S27	S28	S29	S30	S31	S32	S33	S34	S35	S36	S37	S38	S39	S40	S41	S42	Fiber root	Leg root	Main root epiderm	Main root cortex	Rhizome	Arm root	Stem
PgGT01	0	0	0	0	0	0	0	0	0	0	0	0	0	0	0	0	0	0	0	0	0	0	0	0	0	0	0	0	0	0	0	0	0	0	0	0	0	0	0	0	0	0	0	0	0	0	0	0.16	0
PgGT02	98.08	97.19	61.42	63.24	64.1	29.76	84.99	141.39	133.48	48.27	27.52	10.82	70.3	26.41	33.77	46.74	88.59	44.51	24.34	28.46	7.98	56.78	21.86	8.72	93.76	181.57	18.05	57.71	73.98	120.88	101.65	18.52	92.98	22.61	67.8	123.34	150.99	11.28	56.99	27.76	70.69	25.86	39.82	38.73	30.5	5.07	21.71	40.45	22.74
PgGT03-03	5.02	5.91	6.55	10.53	4.03	7.6	6.93	5.25	1.22	22.2	9.44	9.89	12.9	34.73	15.97	4.66	10.79	16.59	15.09	16.07	42.59	5	24.46	6.99	6.39	7.68	9.84	24.18	4.76	3.15	9.89	14.22	10.03	10.95	18.22	7.18	9.76	7.9	4.88	12.8	5.71	11.7	2.47	2.16	3.37	1.89	14.63	5.19	3.33
PgGT04	30.98	81.5	80.05	32.08	34	58.48	50.96	21.67	25.28	36.3	55.03	34.62	46.03	26.82	55.54	79.42	49.36	45.86	33.8	49.84	20.14	9.43	14.32	51.63	62.55	25.7	26.38	126.19	27.02	18.59	56.03	58.39	45.29	26.79	50.59	72.96	30.5	17.53	57.79	41.23	71.43	65.65	26.59	28.06	49.34	40.26	36.4	27.04	12.41
PgGT05	15.27	38.46	47.47	25.08	22.5	47.81	16.86	25.18	15.83	34.99	44.07	41.69	24.11	25.81	21.56	50.16	43.25	22.04	25.29	56.52	28.84	20.85	19.8	51.92	29.72	16.02	24.32	47.16	28.91	25.13	34.84	43.78	27.12	31.89	27.11	13.48	28.51	22.52	41.54	40.72	32.88	43.1	31.1	30.32	28.83	32.78	33.91	28.55	28.16
PgGT06-01	5.22	8.87	3.37	7.43	3.77	3.5	4.05	0	0.88	12.89	2.46	3.77	2.49	3.96	8.35	4.15	7.31	4.54	6.44	4.05	1.65	4.81	2.73	3.06	3.77	2.18	2.79	4.96	1.58	1.37	4.33	1.69	0.7	5.21	3.74	0.78	2.84	3.05	2.49	7.68	1.33	2.9	0	1.05	1.61	1.84	3.98	1.36	0.57
PgGT06-02	39.64	25.51	25.53	23.79	27.62	33.02	10.75	15.81	16.22	28.03	18.37	26.65	13.92	9.04	13.64	32.43	30.21	24.03	34.84	38.71	19.65	14.78	17.66	28.88	18.64	17.08	12.15	30.6	16.84	9.36	23.54	27.14	19.57	37.22	18.5	14.93	35.98	18.85	36.94	19.61	18.85	40.94	13.49	16.63	17.89	19.06	38.26	16.83	9.02
PgGT07-01	11.53	10.23	2.32	5.61	8.97	2.23	0.59	0	9.17	5.54	0.03	1.23	4.77	0	3.64	19.29	4.39	8.79	2.18	4.4	3.55	0	6.26	4.06	10.19	3.52	5.82	13.34	3.82	1.86	5.98	0	5.29	1.66	8.42	4.26	16.88	2.48	6.82	0	12.97	3.32	1.1	0.84	2.38	1.4	4.93	2.32	0.5
PgGT07-02	8.31	0	0	1.34	0	0	1.06	3.1	0	9.73	4.85	1.04	3.07	3.73	0	9.4	0	3.41	1.11	1.82	2.46	1.33	0	0	3.1	2.95	1.6	4.94	2.63	0	2.03	4.68	1.32	3.53	4.07	0	0	1.77	0	0	0	2.91	0	2.18	0	1.08	0	0.98	0
PgGT07-03	1.49	1.55	2.47	2.59	0.7	1.17	1.16	2.65	1.59	3.89	0	1.13	1.66	2.57	1.7	2.45	1.1	2.2	1.09	2.6	3.33	2.13	4.44	0.51	1.71	1.75	3.67	3.91	0.84	2.18	1.16	1.25	2.41	0.75	4.52	2.21	0.53	0.78	2.22	0.6	3.52	3.38	1.26	1.61	0.65	0	2.87	1.75	0
PgGT07-04	6.33	2.27	2.62	12.23	1.89	2.44	5.14	4.21	5.72	6.36	3.27	7.5	5.19	5.8	6.08	3.5	3.42	7.38	11.31	7.34	4.88	7.19	7.51	4.31	2.71	8.06	3.71	5.66	9.66	1.7	5.92	5.2	5.5	10.07	6.02	6.36	3.28	11.46	5	5.78	4.89	3.93	3.51	2.54	3.74	1.39	5.04	2.51	1.05
PgGT07-05	1.19	0	0	0.16	0	0	0.01	0	0	0.34	1.05	1	0.29	0	0	0.42	0	0.7	1.09	0	0	0	0	0	0	0	0.49	0	0.03	0	0	0	0.73	0.67	0	0	0	0	0	0	0	0.37	0	0	0	0	0	0	0
PgGT07-06	0.17	2.18	0	2	0.89	0.69	0.73	0	0	0.46	0	1.98	1.34	0	0.66	0.43	0.97	0.36	1.16	0	0	0	0	2.33	0	0	0.58	0	0.52	0	0	0	0.97	2.11	0	0.73	0	0	2.06	3.35	0	0.65	2	0	0.52	0	0.58	0	0
PgGT08	14.33	16.33	20.54	21.47	16.89	18.22	7	13.11	5.76	13.03	17.29	19.03	10.97	13.09	9.81	23.76	20.52	6.41	14.25	20.84	18.24	20.05	13.36	25.11	16.85	10.76	12.83	23.8	12.78	10.88	13.38	23.55	17.74	13.06	15.57	7.56	11.81	13.85	26.32	11.98	14.42	19.02	14.73	11.88	11.66	12.62	14.52	10.89	5.83
PgGT09	36.93	29.09	38.94	59.74	43.08	34.34	32.23	53.44	30.4	25.97	22.78	27.58	35.34	45.61	26.86	29.85	42.85	36.09	32.57	46.42	37.46	41.3	45.76	27.65	53.42	36.44	39.27	38.31	39.2	37.38	40.76	34.19	49.48	31.2	55.7	42.92	50.26	43.93	46.74	22.17	38.88	33.09	45.12	40.59	32.36	18.4	54.2	38.4	27.4
PgGT10	0	0	0.37	0	0.29	0.27	0.3	0.17	0.18	0.1	0.23	0.08	0.1	0.1	0.08	0.08	0.08	0.4	0.08	0.44	0.21	0	0.39	0.4	0.1	0.1	0.31	0	0.18	0	0	0.07	0.16	0.17	0.25	0.09	0	0.24	0.14	0	0.3	0.39	0	0	0	0.17	0.16	0.07	0.13
PgGT11	3.66	2.8	1.41	2.1	1.63	6.65	2.34	0.57	2.11	5.07	2.41	8.77	0.74	4.1	1.09	2.96	5.8	3.94	5.88	6.34	3.93	1.15	4.96	2.68	1.41	0.79	3.3	6.64	0.96	0.25	3.18	5.45	1.84	7.89	1.58	1.32	5.08	7.19	4.96	1.38	2.27	8.31	0.98	0.82	3.79	6.06	7.04	0.12	1.79
PgGT12	6.79	9.19	7.4	7.17	5.61	16.63	5.28	3.97	7.02	5.81	7.69	12.6	6.43	9.63	4.28	4.83	9.48	6.25	6.46	7.95	6.29	5.54	6.96	11.41	4.49	3.47	7.47	7.95	6.71	6.25	4.26	10.14	4.5	6.64	7.45	6.8	8.24	8.18	8.95	10.66	5.56	6.86	5.38	6.32	8	12.32	10.68	3.56	4.14
PgGT13-01	0.2	0.87	3.54	0	0.27	0.95	2.73	0	0	1.39	0.65	2.87	2.8	0	1.41	2.43	0.62	1.07	1.22	0.87	2.42	0	1.32	1.76	0	0.44	0	1.21	0.44	0.9	1.03	1.17	0.86	3.58	2.02	0	1.73	1.86	1.16	1.12	0.51	1.26	2.04	1.52	2.12	0.76	1.47	2.45	0.79
PgGT13-02	6.7	2.51	1.87	2.06	4.05	3.57	0.86	1.08	1.35	2.37	3.75	1.67	0.63	0.93	1.14	1.68	0	1.29	4.24	5.3	0	1.35	1.82	1.05	3.24	3.72	1.73	3.76	2.78	1.31	2.9	8.02	4.39	2.13	3.85	2.69	2.18	2.8	2.24	2.32	2.91	5.57	1.99	3.41	3.36	0.64	2.89	2.57	2.7
PgGT13-03	0.98	0.74	0.37	0.64	1.63	0.95	0.09	0.33	0.29	0.6	2.26	0.75	0.04	0.02	0.19	0.05	0	0	1.2	1.43	0	0.77	0.26	0.55	0.72	1.09	0.44	1.5	0.6	0.62	0.51	3.16	0.32	0.48	0.78	0.31	0.57	0.09	1.48	1.39	0	0.91	0.31	1.08	0.74	0.29	1.65	0	0.63
PgGT13-04	0.23	1.06	1.59	0	0	1.44	0.99	0.95	1.02	0	0	0.58	0	0.39	0	3.67	0	1.2	0	0	0	0	0.39	0.5	1.13	1.08	1.31	1.61	0.58	2.81	0	0	0.45	1.66	0	1.34	0.69	0	1.54	1.01	0.68	0.4	0.87	0.98	0	0.79	0.8	1.23	0.69
PgGT13-05	0.22	1.41	1.74	4.24	1.12	0.85	1.26	3.03	0.94	1.02	2.59	1.24	1.01	0.88	0.43	2.02	1.3	0	3.07	0.79	0	6.04	0.96	3.09	1.62	1.37	1.36	2.26	1.19	1.53	1.68	1.8	1	1.44	0.96	1.62	1.08	0.44	2.38	0.86	0	0.59	1.62	1.19	0	1.58	1.36	0	0.87
PgGT13-06	0.43	0.55	0.99	0	0.44	0.22	0.17	0	0	1.15	0.6	1.54	0.25	0	0.38	0.22	0	0.39	0.49	0.9	0	0	0.33	0.27	0	0.42	0	0.72	0.22	0.26	0.32	2.81	0.34	1.69	1.25	0	0.85	0.44	0.48	1.69	0.29	1.71	0.47	1.74	2.13	0.13	1.32	0.98	0.51
PgGT13-07	2.04	5.2	6.76	9.18	3.52	4.2	8.13	11.06	4.69	4.77	2.94	3.39	3.7	7.75	6.13	7.75	12.48	3.41	5.8	5.43	13.21	8.88	4.79	6.32	12.12	4.52	6.84	5.91	3.46	8.11	8.14	3.53	9.3	3.36	4.45	7.89	3.94	5.04	3.97	2.28	6.06	4.14	7.61	4.28	4.38	2.97	4.96	6.13	4.32
PgGT13-08	0.87	0.52	0.4	0	0	1.13	0.06	0.09	0.28	0	0	0.29	0	0.04	0	0.59	0	0.42	0	0	0	0	0.19	0.1	0.3	0.88	0.26	1.03	0.4	0.46	0	0	0.26	0.75	0	0.29	0.29	0	1.04	1.21	0.21	0.62	0.18	1.12	1.93	0.25	0.6	0.78	0.51
PgGT14-10	1.48	4.9	0	1.56	3.03	2.83	0	0	5.45	8.88	4.48	2.16	0	0	0	4.79	0	4.72	3.45	3.56	0	0	4.6	4.72	3.04	4.02	0	3.11	0	1.06	1.75	0	0.06	0	4.29	0	10.27	0	0	0	2.69	2.51	1.82	1.35	1.42	0	5.52	0	0
PgGT14-11	0	0	0	4.4	0	0	0	0	0	0	0	0	0	0	0	0	0	0	0	0	0	0	0	0	0	0	0	0	0	0	0	0	4.01	0.65	0	0	0	2.8	0	0	0	0	0	0	0	3.46	0	1.74	2.3
PgGT14-02	0	0	0	0	0	1.47	0	0	0	0	0	0	7.96	0.06	0	11.78	0	0	0	0	3.51	0	0.87	0	8.57	0	0	7.37	0	0	0	1.19	0	0	5.71	0.01	0	2.52	0	0	0	0	0	0	0	0	0	2.01	0
PgGT14-03	1.18	2.17	2.95	0	0	0	0	6.11	1.36	0	4.43	0	0.65	4.45	3.05	0	0	0	0	2.66	6.11	1.07	0.84	5.86	0	0	3.6	3.65	1.89	2.39	0	1.03	0	0	0	3.78	0	2.53	0	1.29	0.51	0	0	1.71	0	0.51	3.77	0	4.44
PgGT14-06	7.59	18.24	15.33	11.72	10.99	7.59	7.8	16.92	10.69	9.41	10.19	6.7	6.44	7.38	19.46	0	17.06	13.37	7.73	4.14	2.82	0	5.01	3.65	4.82	9.77	7.14	10.15	10.96	6.89	17.29	11.95	17.39	11.36	9.08	17.28	9.41	2.29	19.22	3.67	13.26	11.09	11.39	11.34	5.65	3.85	2.75	9.64	1.39
PgGT14-07	0	0	0	2.02	5.92	5.24	3.14	0.2	0	3.44	0.39	2.76	0	4.82	1.62	7.05	6.3	1.98	2.95	5.87	0	0	2.62	2.1	2.73	2.82	0.55	0	0.12	0	2.51	0	6.44	6.59	8.03	0.22	0.99	0	4.79	0	0	3.09	1.43	0	1.19	3.53	0	0.58	0.66
PgGT15-10	0	0.01	0	0	0.68	0	0.97	0	0	0	0	0.22	0	0	0	1.28	0	1.15	0	2.52	0	0	0	0	0	0	0.11	0.94	2.98	0.12	0.29	0	0	0	0	0.86	0	0	0	0	0.88	0	0	1.42	1.19	1.41	0.73	0	0
PgGT15-12	0	0	0	0	0	0.56	0	0	0	4.94	2.81	0	1.85	0	1.24	0	0	0	0	0	0	0	0	0	0	0.3	0	1.42	0	1.31	0	0	0	0	0	0	0	1.68	0	1.61	0	0	0	2.84	3.19	0	0	0	0
PgGT15-17	0	0	0.93	1.95	0	0	0	0.95	0	0	0	0	0	1.31	0	0	0.09	0	0	0	0	0	0	1.15	0	0	0	0	0	0.13	0	0	0.61	0	0	0	0.91	0	0.63	0	0	0	0	0	0	0	0.68	0.91	0
PgGT15-02	6.41	3.87	4.49	2.17	8	9.17	2.96	5.31	5.69	3.75	3.96	9.99	1.06	7.38	1.86	2.07	4.81	2.5	10.85	7.85	2.75	6.33	3.74	9.38	5.75	2	5.19	3.37	1.01	5.85	7.45	5	4.44	4.61	0.61	3.37	5.8	6.1	3.53	0.87	5.32	8.69	2.11	0	1.29	0.34	3.97	2.23	3.52
PgGT15-21	0	0	1.96	1.25	0	0	0	0.09	0.85	1.21	1.32	0	0.16	0.4	2.58	0	0	2.16	0	2.5	0.27	1.3	0	0.82	0.3	1.56	0	1.69	0	0.25	0	1.59	1.04	2.04	1.5	0	1.17	1.77	0.63	2	0	0.21	0.72	0.18	0	0.01	3.15	0.08	2.51
PgGT15-07	0	0.14	0.37	0	0	0	0	0	0	0	1.79	0	0	0	0	0	0	0	1.2	0	2.59	0	0	0	0	0	0	0	0	0	0.07	0	0	0	0	0	0	1.1	1.08	0	0.39	0.88	0	1.84	1.13	1.03	0	0	0
PgGT16-01	98.53	113.41	67.46	74.62	70.83	50.77	45.95	51.81	58.64	98.44	47.98	46.72	61.76	25.21	71.56	122.03	60.73	122.83	78.2	112.75	25.32	14.06	29.81	49.21	100.39	83.58	46.94	131.48	50.04	27.01	109.88	86.68	91.04	68.05	111.61	76.62	117.92	17.86	133.38	50.05	79.49	63.97	65.58	65.89	58.24	33.94	39.84	66.62	17.72
PgGT16-02	11.83	15.56	10.31	8.75	10.47	9.02	5.91	12.29	7.9	19.36	8.62	9.36	9.59	8.2	10.44	34.52	11.37	18.75	16.76	30.39	10.17	13.58	10.92	11.83	19.88	15.08	10.42	34.7	12.8	8.41	27.41	17.2	18.67	12.21	15.85	9.81	28.59	8	16.3	6.46	19.89	14.44	10.5	5.82	6.29	4.5	12.6	8.13	4.24
PgGT17-01	0	3.22	3.14	0	2.86	1.54	1.56	0	0	3.88	5.67	4.21	3.69	1.07	5.33	2.38	5.26	1.52	1.76	5.25	4.47	1.63	1.6	13.12	1.33	0	0	5.65	0.95	0	2.83	8.83	3.05	1.46	2.89	1.19	0	4.26	4.78	2.02	8.35	2.19	3.33	0.87	2.65	4.48	3.63	5.8	5.84
PgGT17-02	9.97	3.83	3.67	6.33	2.84	3.42	4.1	0	3.21	0	4.31	1.69	1.15	4.92	0	1.82	2.36	0.98	7.35	4.69	5.37	3.32	7.05	1.38	1.26	1.93	3.69	3.87	0.7	7.82	4.64	2.13	3.78	3.32	2.84	1.54	0	3.62	1.11	3.1	1.94	1.79	0	6.01	0.9	2.57	5.51	0	0
PgGT17-03	0	0	0	0	0	1.09	0	0	0	0	0	0	1.55	0	0	0.51	0	0	0	0	1.14	0.43	0	0	0.6	0	0	0	1.45	0	0	0	0	0	0	0.68	1.55	0.43	0	0	0.91	1.98	5.18	0	0	1.74	0	0	0
PgGT17-04	5.25	2.88	8.4	12.9	5.54	9.16	3.89	3.81	5.33	0	4.45	3.46	0.32	10.82	0	2.98	5.51	2.36	4.38	7.91	6.33	0.56	11.11	1.76	6.9	2.76	14.1	4.85	1.84	6.78	3.85	1.15	4.94	6.72	3.96	6.32	4.19	3.79	2.43	6.84	0.89	3.87	0	7.62	2.27	4.39	7.22	0	0
PgGT17-05	0	0	0	0	0	2.46	0	0	0	0	0	0	0.42	0	0	0.3	0	0	0	0	1.35	1.18	0	0	0.57	0	3.41	0	1.13	0	0	0	0	0	0	0.94	1.09	0.31	0	0	0.23	2.1	0	0	0	1.01	0	0	0
PgGT17-06	0	1.94	6.7	0	6.7	3.86	2.85	6.51	0	4.54	4.79	9.6	0.54	2.12	6.98	3.59	10.1	3.37	1.29	12.68	8	1.1	2.63	12.56	5.54	0	0	8.6	2.32	0	2.28	6.82	3.81	3.47	2.77	3.83	6.22	4.05	10.74	4.45	3.14	3.85	1.86	1.35	7.22	7.13	5.05	4.68	11.75
PgGT17-07	0	0.55	0	0	0	0	0	2.12	0	3.92	0	4.63	1.13	0	0.19	0	0.73	2.31	0	0	0	0	0	0	0	0	0	2.25	1.48	0	1.04	0	1.98	1.45	0.65	0	0	0	2.93	1.48	0	2.09	0	0	1.21	0	0	0.28	0.95
PgGT17-08	0	0.73	0	0	0	0	0	1.19	1.35	0	0	1.47	0.79	0	0	0	0.34	1.52	0	0	0	0	0	0	0	2.5	0	1.07	1.12	0	2.13	0	2.51	2.29	1.09	0	0	0	0.56	2.92	0	1.57	0	0	0.38	0	0	0	0
PgGT18-01	17.73	18.09	21.76	35.69	18.59	19.67	25.07	26.06	23.35	16.28	12.79	12.21	13.87	33.16	16.37	16.54	32.59	11.68	21.48	20.71	32.78	25.5	10.18	9.22	25.54	24.76	10.42	26.29	30.82	26.58	25.4	11.04	32.17	6.08	17.32	14.6	36.92	16.35	19.33	18.13	15.19	16.09	10.62	6.72	8.37	4.65	15.52	5.92	5.19
PgGT18-02	16.43	19.89	30.17	47.48	28.25	30.08	15.1	46.84	21.62	13.05	15.39	17.98	21.93	47.16	23.69	24.44	50.22	20.88	10.96	32.17	26.08	42.4	22.06	17.52	38.72	29.62	14.21	27.2	26.31	36.17	29.29	33.16	55.2	12.4	44.6	19.13	52.51	28.35	36.4	9.19	17.22	37.82	20.17	21.68	20.31	11.76	33.5	15.21	20.14
PgGT18-04	8.23	2.23	1.83	14.06	1.72	0	3.83	7.96	6.18	9.13	0	10.23	2.72	10.41	4.63	3.09	7.11	6.38	1.59	3.35	12.06	5.76	8.16	4.9	4.74	12.7	3.17	6.62	0	4.78	7.51	4.4	8.34	3.17	14.67	11.5	7.03	2.55	4.77	2.37	3.58	1.53	1.7	2.97	1.27	1.07	6.59	0	1.93
PgGT19	18.4	23.11	21.5	37.87	17.43	21.68	13.97	37.07	21.12	17.83	11.98	12.6	11.57	36.58	9.5	14.8	33.13	15.41	16.62	18.53	42.49	21.82	18.01	10.45	29.2	16.84	12.32	26.09	28.1	29.07	20.85	17.47	42.95	13.93	32.58	22.14	34.18	17.14	18.64	9.78	14.49	24.04	6.97	8.3	6.1	5.23	16.07	2.87	3.35
PgGT20-03	2.53	0	0	6.63	0	2.94	1.58	1.41	3.61	5.05	0	2.57	1.27	0	4.93	12.66	10.86	0	0.62	4.98	6.84	2.95	3.2	0.02	9.03	1.39	3.58	2.31	0	2.27	4.88	2.17	0	2.27	11.3	7.48	3.66	7.08	4.38	5.43	1.61	2.23	3.28	0	2.29	3.58	0	3.33	7.22
PgGT20-05	0	24.45	22.12	40	21.33	23.91	16.51	27.66	14.15	0	14.88	12.87	8.86	40.13	16.71	8.35	35.03	13.73	4.65	13.18	33.6	25.67	11.39	8.6	22.67	21.63	6.65	0	0	18.25	13.43	17.91	12.89	0	0	4.2	0	0	15.86	8.08	19.36	0	0	7.23	14.41	17.16	9.23	4.14	14.21
PgGT20-06	1.98	4.26	2.38	3.48	3.2	0	2.04	2.62	0	0	1.22	0.96	1.19	4.91	1.49	0	2.79	0	1.22	0	6.89	2.68	0	2.72	2.15	0	0	1.96	1.48	3.97	0	3.31	7.6	0	5.34	0.71	0	6.68	1.02	0	0.44	0	0	0	0	1.75	2.23	1.04	0
PgGT20-09	37.3	0	0	0	0	5.16	0	0	0	10.2	2	10.22	17.03	0	0	0	9.08	0	6.33	4.31	23.4	0	20.52	8.58	0	5.37	24.1	30.25	34.84	9.92	7.58	12.46	5.9	17.95	22.11	10.84	12.2	30.56	2.02	0	0	36.59	18.82	15.9	3.63	11.08	23.81	5.63	3.52
PgGT21-10	0	35.85	40.79	0	20.08	26.41	42.26	0	0	58.48	40.54	11.37	20.44	40.62	74.98	1.68	44.28	15.47	1.26	0	15.35	2.3	0	0	10.9	12.46	41.56	42.8	11.5	0	5.9	24.59	13.07	30.66	17.62	19.47	0	27.95	6.95	69.39	3.22	39.65	1.47	2.72	25.88	28.76	46.59	0	0
PgGT21-11	52.18	5.65	21.16	55.06	21.81	2.19	95.02	3.64	1.12	12.73	4.07	3.59	12	121.72	50.3	4.23	27.24	54.01	0.47	2.3	36.9	2.22	2.4	1.36	20.08	1.54	48.63	109.9	10.89	6.97	28.73	10.26	16.88	20.35	43.62	92.41	0.74	56.75	0	4.4	4.88	24.63	39.81	24.55	19.77	2.88	17.64	15.16	1.5
PgGT21-23	0	9.53	0	0	6.19	0	5.33	0	0	12.32	8.61	0	4.36	4.74	20.27	0.64	12.62	1.8	0.56	0	0	0.25	0	0	7.29	4.13	0.15	2.68	0	0	0	0	1	5.8	5.06	5.69	0	9.12	18.65	21.85	0.7	9.86	0.28	0.97	11.21	0	0	0	0
PgGT21-29	20.23	3.69	35.87	16.77	33.43	4.02	132.81	0.55	1.81	15.37	6.46	1.54	26.33	134.4	53.34	2.7	36.84	58.44	0	2.33	31.64	0.15	0	0.86	50.33	0	58.11	118.27	5.35	2.54	36.06	24.39	19.95	16.61	40.38	44.04	0.53	84.85	0.25	7.28	7.46	41.62	12.25	21.7	10.5	6.64	26	17.44	2.63
PgGT21-32	0	12.45	33.52	0	16.35	26.89	44.15	0	0	18.34	24.18	1.47	5.72	19.12	25.93	0.66	16.93	11.84	0	0	11.01	0.12	0	0	10.09	0	35.02	19.31	3.7	0	2.43	7.06	6.31	24.6	4.88	5.07	0	19.62	1.45	17.75	0.28	22.05	0.56	1.63	27.56	30.61	21.34	0	0
PgGT21-35	0	28.24	30.9	0	14.61	35.04	40.44	0	0	25.94	22.63	5.16	4.62	26.5	45.99	1.02	23.08	13.93	0.07	0	17.37	1.83	0	0	4.74	1	45.73	28.55	7.79	0	5.05	10.15	7.55	37.67	7.53	8.06	0	19.1	0	21.15	0.75	22.39	0.89	2.35	26.85	16.61	20.81	0	0
PgGT21-44	0	2.87	0	0	10.94	0	14.62	0.74	0.27	9.99	2.22	0	21.58	26.64	37.89	5.2	18.76	9.73	8.59	1.37	0	0.22	18.4	0.32	30.99	5.9	0.19	11.25	0	0	0	0	4.47	3.38	38.69	53.24	0.15	31.69	3.93	7.67	10.54	14.88	7.76	12.2	5.88	0	0	0	0
PgGT21-07	68.79	6.93	32.49	52.77	31.11	1.49	150.1	2.74	7.43	40.33	8.17	12.4	76.27	262.4	96.61	9.05	72.33	71.13	14.95	8.89	30.41	4.41	44.14	2.94	62.14	38.78	48.15	198.43	12.85	1.12	25.07	39.33	32.3	13.88	121.69	217.63	2.88	97.06	0.5	16.33	25.37	54.42	38.18	21.13	13.38	7.1	53.33	33.16	0.26
PgGT22-01	0	0.52	0	0	0.09	0	0	0	0	0	0	0	0	0	0	0	0	0	0	0	0	0	0	0	0	0	0	0.01	0	0	0	0	0	0	0	0	0	0	0	0	0	0	0	0	0	0	0.25	0.78	0
PgGT22-10	0	0	0	0	0	2.11	0	0	0	0	0	0	0	0	0	0	0	0	0	0	0	0	2	0.71	0	1.67	0	0	0	0	0	0	0	0	0	0	0	0	0	0.08	0	0.34	0	0	0	0	0	0	0
PgGT22-13	0	0.02	0	0.43	0.82	1.36	0	1.74	0.42	0.01	0	0.51	0	2.01	0	0	0	1	0	0.43	0	0	0	0	0.69	0	1.03	0	0	0.42	1.15	0.55	0.75	0	1.06	1.1	0.72	0.69	0	0.55	0	0	1.14	0	0	0	0.26	0	0
PgGT22-14	0.95	0	1.06	0	0	2.09	1.9	1.09	0.6	3.31	2.88	2.01	0	2	0	0.63	0.72	2.71	0.82	2.93	0	0	0	0.62	0.58	1.45	0.95	1.94	0	0	1.56	2.84	0	2.68	2.42	1.33	2.18	1.6	0.66	0	0.65	1.26	0	0	1.6	1.15	0	0	1.59
PgGT22-15	0	0	0.24	0	0	0	0	0.54	0	0	0.39	1.2	0	0.25	0.15	0	0	0.85	0.62	0	0	0	0	0	0.98	0	1.86	0	0.61	0	0.45	0.05	0	0	2.24	4.18	0	1.18	0	1.72	2.23	0	0	0	0	0	0	2.32	0
PgGT22-18	0	0	0	0	0	0	0.54	0	0	0	0	0	0	0	0	0	0	0	0	3.42	1.31	0	0	1.21	0	0	0	0	0	0	0	0	0	0	0	0	0	0	0	0	0	0	0.8	0	1.04	0	0	0	0
PgGT22-02	0	0	0	0	0	0	0	0	0	0	0	0	0	0	0	0	0	0	0	0	0	0	0	0	0	0.42	0	0	0	0	0	0	0	0.22	0	0	0	0	0	0	0	0	0	0	0	0	0	0	0
PgGT22-22	0	0.25	0	1.68	0	0	0	0	4.23	0	0	0	0	0	0	0	0	0	0	1.82	0	0	0	0	0	0	0	0.01	0	0	0	0	0	4.37	0	0	0	0	0	0	0	0	0	0	0	0	0	0	0
PgGT22-25	0	0	0	0	0	0	0	0	0	0	0	0	0	0	0	0	0	0	0	0	0	0	0	1	0	0	0	0	0	0	0	0	0	0	0	0	0	0	0	0	0	0	0	0	0	0	0	0	0
PgGT22-28	2.14	0	4.65	2.07	3.04	0.14	1.64	0	1.85	1.23	0	0	0.61	1.83	3.63	3.69	0.18	2.98	1.46	1.13	4.82	0	2.81	0	1.33	0	1.27	3.58	0.76	0	1.39	3.92	0	2.57	0	1.88	1.66	2.15	1.98	0	1.06	3.44	0	0.87	0	0	1.84	0.08	0.38
PgGT22-31	0.43	0.01	0.01	0	0.01	0	0	0	0	0	0	0.01	1.97	0	0	0.03	0	0	0	0	1.99	0	0	0	0	0	0	1.28	0	0	0	0	0	0.05	0	0	0	0	0	0	1.63	0	0	0	0	0	5.16	3.61	0.06
PgGT22-34	0	0	0	0	1.37	0	0	0	0	0	0	0	0	0	0	0	0	0	0	0	0	0	0.96	0	0	0	0	0.48	0	1.12	0	0	1.51	0	0	0	0	1.33	0	0	0	0	0.92	3.44	1.82	0.25	3.22	0.07	0
PgGT22-36	0	0	0	0	0	0	0	0	0	0	0.29	0	0	0	0	0	0	0	0	0	0	0	0	0	0	0	0	0	0	0	0	0	0	0	0	0	0	0	0	0	0	0	0	0	0	0	0	0.08	0
PgGT22-37	0	0	0	0	0.11	0	0	0	0	0	0	0	0	0	0	0	0	0	0	0	0	0	0	0	0	0	0	0	0	0	0	0	0	0	0	0	0	0	0	0	0	0	0	0	0	0	0	1.18	0.54
PgGT22-41	0	0	0	0	0	0	0	0	0	0	0	0	0	0	0	0	0	0	0	0	0	0	0	0	0	0	0	0	0	0	0	0	0	0	0	0	0	0	0	0	0	0	0	0	0	0	0	0	0
PgGT22-42	8.77	7.14	9.11	13.53	10.99	15.75	8.64	9.2	2.11	14.19	8.58	14.81	3.24	17.52	6.16	6.42	8.2	16.55	17.38	15.63	10.5	4.89	6.89	13.03	8.12	5.49	10.11	13.06	4.3	7.18	14.65	15.75	9.73	7.53	9.64	9.65	9.62	15.24	5.24	9.38	13.4	15.07	7.93	0	14.25	15.89	16.31	0.79	5.93
PgGT22-45	0	0	0	0	0	0	0	0	0	0	0	0	0	0	0	0	0	0	0	0	0	0	0	0	0	0	0	0	0	0	0	0	0	0	0	0	0	0	0	0	0	0	0	0	0	0	0	0	0
PgGT22-46	0	0	0	0	0	0	0	0	0	0	0	0	0	0	0	0	0	0	0	0	1.23	0	0	1.11	0	0	0	0	0	0	0	0	0	0	0	0	0	0	0	0	0	0	0	1.29	0	0	0	0	0
PgGT22-47	0.59	0	0	0	0	0	0	0	0	1.86	1.33	0.25	0	0	0	0	0	0	0	0	0.34	0	0	0	0	0	0	0	0	0	0	0	0	0.45	0	0	0	1.54	0	0	0	0	0.09	0	0	0	0.01	0	0.26
PgGT22-48	0	0	0	0	0.84	0	0	0	0	0	0	0	0	0	0	0	1.65	0	0	0	0	0	0	0	0.19	0	0	0	0	0.76	0	0	1.17	0	0	0	0	0	0	0	0	0	6.58	0.36	4.78	4.31	0	0.91	4.26
PgGT22-05	0	0	0	0	0	0	0	0	0	0	0	0	0	0	0	0	0	0	0	0	0	0	0	0	0	0	0	0	0	0	0	0	0	0	0	0	0	0	0	0	0	0	0	0	0	0	0	0	0
PgGT22-50	0	0	0	0	0	0	0	0	0	0	0	0	0	0	0	0	0	0	0	0	0	0	0	0	0	0	0	0	0	0	0	0	0	0	0	0	0	0	0	0.31	0	0	0	1.37	0	0.44	0.72	0	0
PgGT22-51	0	0	0.41	0	0	0	0	0.37	0	0	0.08	0.35	0	0	0	0	0	0	0	0	0	0	0	0	0	0	0	0	0	0	0	0	0	0	0	0	0	0.13	0	0	0	0	0	0	0	0	0	1.67	0
PgGT22-53	0	0	0	0	0	0	0	0	0	0	0	0	0	0	0	0	0	0	0	0	0	0	0	0	0	0	0	0	0	0	0	0	0	0	0	0	0	0	0	0	0	0	0	0	0	0	0	0.01	0
PgGT22-54	0.82	1.26	0.56	0	0	0	0	1.54	0	0.63	0	2.01	0.8	0	0	0.49	0	0	0	0	0	0	0	0	0	0	0	0.81	0	0	0	0	0	0	0	0	0	0.55	0	0	0	0	0.32	0	0	0	2.41	0	0
PgGT22-56	0	0	0	0	0	0	0	0	0	0	0	0	0	0	0	0	0	0	0	0	0	0	0	0	0	0	0	0	0.18	0	0	0	0	0	0	0	0	0	0	0	0	0	0	0	0	0	0	0	0
PgGT22-59	0.08	0.35	0.06	0	0	0	0	0.13	0	0.01	2.98	0.89	0	0	2.41	1.15	0	0	0	0	2.02	0	0.35	0	0	0	0	0.02	0	0	0	0	0	0.31	0	0	0	1.45	0	0	0.01	0	0	0	0	0	2.22	4.02	2.62
PgGT22-06	0.5	0.3	1.29	0	0	0.7	1.6	0	1.01	0	0.49	2.02	0.29	0	0	0.78	0	0	2.17	3.57	1.71	0	0	1.03	1.54	0	2.94	0	0	1.21	0	3.01	2.49	0.79	0.48	0	0.83	0	0.79	0.07	0.6	0	0	0.76	1.73	1.65	0	0	1.35
PgGT22-62	6.26	10.98	7.57	5.94	10.24	8.2	6.66	0	4.82	6.02	2.07	8.84	3.04	9.66	3.82	6.97	20.75	6.42	7.79	7.58	12.38	5.2	7.7	7.95	5.29	0.46	7.43	1.92	4.54	7.71	7.26	7.7	6.51	6.94	4.18	2.42	8.74	2.56	10.19	3.63	4.6	19.6	3.2	7.37	5.21	5.9	7.01	0	10.73
PgGT22-63	0.02	1.11	0.57	1.24	2.82	2.45	0.69	0	0	0.58	0.03	1.04	0.52	1.9	1.02	0.48	2.27	0.57	2.07	0.62	0.21	0.84	0	2.54	1.31	0.03	0.55	1.06	0	0	0.49	1.76	1.29	0.38	0	0.42	0.34	1.07	0.86	1.68	0.43	2.47	0.9	1.16	3.05	2.87	3	0	4.22
PgGT22-64	0	0	0	0	0	0	0	0	0	0	0	0	0	0	0	0	0	0	0	0	0	0	0	0	0	0	0	0	0	0	0	0	0	0	0	0	0	0	0	0	0	0	0	0	0	0	0	0	0
PgGT22-07	0	0.76	0	1.58	0.59	0.6	0	0.72	0	1.37	3.07	0	0	1.48	0	0	0	0	0	0	0	2.28	0	2.25	0	0	0	0	0	0	1.33	0	1.15	0	0	0.66	0.77	0.94	1.02	0.96	0	1.22	0	0.21	0.47	0	0	0	0
PgGT22-71	0	0	0	0.6	0	0	0	0	0.9	0	0	0	0	0	0	0	0	0	0	0	0	0	0	0	0	1.86	0	5.85	0	0	0	0	0	0.58	0	0	0	0	0	0	0	0	0	0	0	0	0	0	0
PgGT22-72	0	0	0	0	0	0	0	0	0	0	0	0	0	0	0	0	0	0	0	0	0	0	0	0	0	0	0	0	0	0	0	0	0	0	0	0	0	0	0	0	0	0	0	0	0	0	0	0	0
PgGT22-73	1.49	0	0	0	0	0	0	0	0	0	0	0	0	0	0	0	0	0	0	0	0	0	0	0	0	0	0	0	0	0	0	0	0	0	0	0	0	0	0.53	0	0	0	0	0	0	0	0	0	1.91
PgGT23-10	0	0	0	0	0	0	0	0	0	0	0	0	0	0	0	0	0	0	0	0	0	0	0	0	0	0	0	0	0	0	0	0	0	0	0	0	0	0	0	0	0	0	0	0	0	0	0	0	0
PgGT23-11	0	0	0	0	0	0	0	0	0	2.38	0.46	0	0	0	0	0	0	0	0.94	0	1.02	0	0.91	0	0	0	0	0.7	0.72	0	0	0	0	1.79	0	0	0	0	0	0	0	0	0	0	0	0	0	0	0
PgGT23-12	2.52	2.42	1.12	2.37	0.43	1.01	1.71	2.06	2.02	3.73	2.97	2.41	2.12	7.71	4.53	2.79	3.73	2.27	4.1	4.78	8.27	0.83	7.18	1.84	2.29	1.59	1.69	5.16	1.47	0.9	2.71	5	2.27	2.04	4.15	1.91	0.48	4.23	1.2	0.98	0	3.94	1.18	0.79	0.42	0	0.74	0.45	0.81
PgGT23-13	0	0	0	0	0	0	0	0	0	0	0	0	0	0	0	0	0	0	0	0	0	0	0	0	0	0	0	0	0	0	0	0	0	0	0	0	0	0	0	0	0	0	0	0	0	0	0	0	0
PgGT23-03	0	0	0	0	0	0	0	0	0	0	0	0	0	0	0	0	0	0	0	0	0	0	0	0	0	0	0	0	0	0	0	0	0	0	0	0	0	0	0	0	0	0	0	0	0	0	0	0	0
PgGT23-06	0	0	0	0	0	0.79	0	0	0	0	0.39	0	0	0.56	0	0	0	1.65	0	1.96	0	0	0.52	0.42	0	0	0	0.73	0	0.37	0	1.36	0	0	0.9	0.44	0	0	0.76	0	0.14	0.59	0	0.3	0.56	0	0	0	0.29
PgGT23-07	0	0	0.7	0.64	0.54	2.55	0	0.64	0	0.68	1.06	0.53	1.98	1.37	0.57	0.58	1.17	0.57	0.57	1	1.28	1.03	0.57	1.04	0	0	0	2.86	1.23	0.82	0.6	4.16	0	0	2.21	0	1.12	0	0.5	0	1.08	1.11	0.74	0	1.54	0.42	3	1.12	12.41
PgGT23-08	1.87	2.51	1.76	2.76	1.97	1.26	1.45	1.74	2.1	4.7	3.05	6.29	0.7	4.78	2.36	3.8	3.02	4.19	5.25	8.62	4.94	6.02	5.37	5.54	3.65	2.34	4.5	11.12	1.6	1.53	2.16	5.31	2.82	5.52	1.34	1.48	0	4.34	2.53	1.24	0.14	5.79	1.7	3.37	1.23	1.76	6.71	0.53	2.01
PgGT23-09	0	0	0	0	0	0	0	0	0	0	0	0	0	0	0	0	0	0	0	0	0	0	0	0	0	0	0	0	0	0	0	0	0	0	0	0	0	0	0	0	0	0	0	0	0	0	0	0	0
PgGT24-01	3.44	5.33	7.13	3.77	6.95	7.87	5.41	5.65	2.99	3.33	7.03	11.27	3.47	9.97	4.38	5.28	6.96	2.69	8.04	9.14	5.96	7.66	1.79	7.8	5.5	3.01	4.78	12.96	4.39	5.09	8.69	6.2	5.04	2.54	5.55	3.59	5.42	3.61	6.46	2.4	4.05	9.78	3.95	3.84	3.47	3.68	4.1	4.71	1.92
PgGT24-03	5.92	7.22	4.84	6.76	4.24	11.52	10.54	8.59	6.54	10.19	12.23	9.8	5.5	7.04	6.19	10.77	7.73	4.7	6.08	9.45	17.12	3.93	16.23	17.83	6.63	7.86	8.7	7.3	6.32	9.67	6.98	9.38	5.9	7.95	8.96	6.82	5.7	8.31	10.09	16.71	10.54	7.85	11.58	9.08	7.41	10.75	8.37	7.1	9.16
PgGT25-01	0	0	0	0	0	0	5.26	0	0	0	0	0	0	0	0	0	0	0	0	0	0	0.01	0	0	0	0	4.58	0	0	0	0	0	0	0	0	0	0	8.92	0	4.08	0	0	0.55	2.07	0	0	0	0	11.91
PgGT25-10	0	0	0	0	0	0	0	0	0	0	0	0	0	0	0	0	0	0	0	0	0	0	0	0	0	0	0	0	0	0	0	0	0	0	0	0	0	0	0	0	0	0	0	0	0	0	0	0	0
PgGT25-11	0	0	0	0	0	0	3.21	0	0	0	0	0	0	0	0	0	0	0	0	0	0	0.01	0	0	0	0	5.44	0	0	0	0	0	0	0	0	0	0	7.9	0	3.22	0	0	0.51	1.33	0	0	0	0	5.26
PgGT25-13	0	0	0	0	0	0	0	0	0	0	0	0	0	0	0	0	0	0	0	0	0	0	0	0	0	0	0	0	0	0	0	0	0	0	0	0	0.01	0	0	0	0.42	0	0	0.33	0	0	0	0	0
PgGT25-14	0	0	0	0	0	0	0	0	0	0	0	0	0	0	0	0	0	0	0	0	0	0	0	0	0	0	0	0	0	0	0	0	0	0	0	0	0	0	0	0	0	0	0	0	0	0	0	0	0
PgGT25-15	0	0	0	0	0	0	0	0	0	0	0	0	0	0	0	0	0	0	0	0	0	0	0	0	0	0	0	0	0	0	0	0	0	0	0	0	0	0	0	0	0	0	0	0	0	0	0	0	0
PgGT25-16	0	0	0	0	0	0	0	0	0	0	0	0	0	0	0	0	0	0	0	0	0	0	0	0	0	0	0	0	0	0	0	0	0	0	0	0	0	0	0	0	0	0	0	0	0	0	0	0	0
PgGT25-17	0	0	0	0	0	0	0.13	0	0	0	0	0	0	0	0	0	0	0	0	0	0	2.39	1.19	0	0	0	2.31	0	0	0	0	0	0	0	0	0	0	0.75	0	0.6	0	0	0	0.57	0	0	0	0	0
PgGT25-18	0	0.8	0.22	0	0	0	0	0	0	0	0	0	0	0	1.26	0	0	0	0	0	0	0	0	0	0	0	0	0	0	0	0.01	0	0	0	0.05	0	0	0	0	0	0	0	0	0.06	0	0	0.15	0	0
PgGT25-19	2.87	1.74	5.46	8.97	13.18	7.6	5.97	9.19	14.28	17.23	17.19	12.07	10.35	20.09	7.06	11.75	10.13	15.83	8.56	16.33	12.28	11.72	11.33	16.46	4.84	10.11	5.09	7.43	14.08	10.82	7.88	10.4	9.2	18.82	9.57	9.37	7.84	4.11	8.73	4.78	8.47	12.96	8.46	6.12	13.09	11.14	11.61	7.92	0
PgGT25-02	0	0	0	0	0	0	0	0	0	0	0	0	0	0	0	0	0	0	0	0	0	0	0	0	0	0	0	0	0	0	0	0	0	0	0	0	0	0	0	0	0	0	0	0	0	0	0	0	0
PgGT25-20	0	0	0	0	0	0	0	0	0	0	0	0	0	0	0	0	0	0	0	0	0	0	0	0	0	0	0	0	0	0	0	0	0	0	0	0	0	0	0	0	0	0	0	0	0	0	0	0	0
PgGT25-21	0	0	0	0	0	0	0	0	0	0	0	0	0	0	0	0	0	0	0	0	0	0	0	0	0	0	0	0	0	0	0	0	0	0	0	0	0	0	0	0	0.33	0	0	0	0	0	0	0	0
PgGT25-23	6.92	2.96	2.3	0	0	0	0	0	0.03	0	0	0	0	0	2.75	0	0	0.01	0	0	0	0	0	0	0	0	0	0	0	0	0.01	0	0	0	0.23	0	0	0	0	0	0	0	0	0.26	0	0	2.23	0	0
PgGT25-24	0	0	0	0	0	0	0	0	0	0	0	0	0	0	0	0	0	0	0	0	0	0	0	0	0	0	0	0	0	0	0	0	3.36	0	0	0	0	0	0	0	0	0	0	0	0.69	0	0	0	0
PgGT25-25	0	0	0	0	0	0	0	0	0	0	0	0	0	0	0	0	0	0	0	0	0	0	0	0	0	0	0	0	0	0	0	0	0	0	0	0	0	0	0	0	0	0	0	0	0	0	0	0	0
PgGT25-26	0	0	0	0	0	0	0	0	0	0	0	0	0	0	0	0	0	0	0	0	0	0	0	0	0	0	0	0	0	0	0	0	0	0	0	0	0	0	0	0	0	0	0	0	0	0	0	0	0
PgGT25-27	0	0	3.36	0	1.88	0.75	1.17	0.71	0	2.87	2.12	0	0.93	2.75	0.82	2.2	0	0	0	3.79	0.2	3.7	0	2.66	0	0	0	7.94	3.17	0	0	5.95	0	5.04	3.45	1.28	0	1.98	5.35	0	3.26	1.44	0.84	0.8	0	1.24	0.01	0	0
PgGT25-28	0	0	0	0	0	0	0	0	0	0	0	0	0	0	0	0	0	0	0	0	0	0	0	0	0	0	0	0	0	0	0	0	0	0	0	0	0	0	0	0	0	0	0	0	0	0	0.09	0	0
PgGT25-03	0	0	0	0	1.24	0.26	0	0	0	0	0	0	0	0	0	0	0	0	0	0	1.52	0	0	0	0	0	0	0	0	0	0	0	0	0	0	0	0	0	0	1.34	0	0	0	0	0	1.39	0	0	0
PgGT25-30	3.23	2.32	7	4.08	4.03	9.85	4.69	7.83	5.22	12.43	3.96	11.97	5.34	8.53	9.28	13.74	8.16	10.75	7.27	9.96	10.39	5.61	13.78	9.37	10.49	12.33	3.94	9.97	9.93	13.86	2.67	9.1	0.97	9.94	3.9	6.31	15.25	5.46	10.25	4.96	11.99	4.72	11.2	8.19	11.98	5.83	12.73	9.14	0
PgGT25-31	0	0.6	0.6	0.9	5.04	3.45	2.8	0	0.55	1.41	3.71	5.68	0	0.97	5.65	0	3.77	0.28	5.38	3.73	6.44	0.13	2.1	4.79	0	0	5.1	0.37	0.12	0	3.55	0.32	1.02	1.86	1.33	0	0	7.14	0.45	5.21	1.02	6.76	3.53	3.46	2.11	3.21	1.09	3.1	1.62
PgGT25-32	1.52	0	1.03	0	0.4	2.26	0.06	0	0	0.91	0.25	2.68	0	0	0	1.16	0	4.07	5.03	5.02	0.04	0	3.02	4.45	3.58	0	1.97	0	0	0	0	1.91	2.28	0	1.13	0	1.4	0.47	1.92	0	0	0.53	0	1.93	3.21	2.27	9.16	1.3	0.14
PgGT25-33	0	0	0	0	0	0	0	0	0	0	0	0	0	0	0	0	0	0	0	0	0	0	0	0	0	0	0	0	0	0	0	0	0	0	0.21	0	0	0	0	0	0	0	0	0	0	0	0	0	0
PgGT25-34	0	1.41	0	1.68	0	0	0	0	1.49	0	0	0	0	0	0	0	0	0	0	0	0	0	0	0	0	0.95	0	0	0	0	0	0	0	0	0	0	0	0	0	0	0	0.58	0	0	0	0	0	0	0
PgGT25-35	0	0	0	0	0	0	0	0	0	0	0	0	0	0	0	0	0	0	0	0	0	0	0	0	0	0	0	0	0	0	0	0	0	0	0	0	0	0	0	0	0	0	0	0	0	0	0	0	0
PgGT25-36	0.5	0	2.09	0	0.16	0	0	0.48	0	0	0	0	0	0	0.49	0	3.92	0	0	3.6	0	0	0	0	3.41	1.77	0	0	2.28	3.97	0	1.52	0	0	2.1	0	1.35	0	0	0	0.28	1.2	0.6	0	0	1.2	0	0	0
PgGT25-37	0	0.43	0	0	0	0	0	0	0	0	0.21	0	0	0	0	0	0.8	0	1.02	0	0	0	0	0.44	0	0	0	0	0	0	0	0	0	0	0	0	0	0	0	0	0	0	0	0	0	1.12	0.48	0	0
PgGT25-38	0	0.72	0	0	0	0	0	2.37	0	0	0	0	0	0	0	0	0	0	0	0	0	0	0.56	0	0	0	0	1	0	0	0	0.89	0	0	0	0.38	0	0	0.54	0	3.05	0.25	0	0	0	0	0.03	0	0
PgGT25-39	0	0	0	7.5	0	0	0.11	0	0	0	0.32	2.03	7.41	0	0	2.36	3.99	0.35	7.12	0	0	0	0	0	8.04	0	3.47	3.48	0	4.65	0	9.11	3.32	0	2.95	0	0	1.97	0	5.14	0	0.21	0	0	2.5	0	0	0	0
PgGT25-04	3.01	21.73	16.09	9.29	6.99	6.62	0.38	23.58	4.09	7.89	1.7	3.12	13.05	11.59	5.84	26.47	22.6	11.77	22.59	21.3	6.56	3.68	2.11	9.23	19.61	24.06	1.27	43.82	18.62	21.33	29.86	21.46	27.28	9.08	13.58	3.58	25.96	0	9.84	2.4	29.02	32.88	0	0.83	2.8	4.06	0	1.07	0
PgGT25-40	0.75	0.41	0.66	1.01	2.54	1.15	1.09	0.47	0	0	0.81	1.6	0	0	0	1.2	2.43	0.78	0.65	7.01	2.68	0	2.46	1.7	1.83	0	1.12	0.71	1.95	0.45	1.78	0	2.88	0.59	0	0.66	0	0.65	0.95	0	0	3.34	1.13	1.39	0	0.45	0.99	0	0.77
PgGT25-41	0	0	0	0	0	0	0	0	0	0	0	0	0	0	0	0	0	0	0	0	0	0	0	0	0	0	0	0	0	0	0	0	0	0	1.16	0	3.47	0	0	0	0.14	0	0.44	0	0	0	0	0	0
PgGT25-42	0	0	0	0	0	0	0	0	0	0	0	0	0	0	0	0	0	0	0	0	0	0	0	0	0	0	0	0	0	0.73	0	0	0	0	0	0	0	0	0	0	0	0	0	0	0	0	0	0	0
PgGT25-43	0	0	0	2.09	0	0	0	0	0	0	0.01	1.34	0	0	0	0.16	0	0	0	0	0	0	0	0	0	0	0	0	0	0	0	0	0	0	0	0	0	0.42	0	0	0	0.3	0.87	0	0	0	0	0	0
PgGT25-44	6.35	2.24	1.83	0	0	0	0	0	0.06	0	0	0	0	0	2	0	0	0.01	0	0	0	0	0	0	0	0	0	0	0	0	0.03	0	0	0	0.52	0	0	0	0	0	0	0	0	0.17	0	0	1.97	0	0
PgGT25-45	0	0	0	0	0	0	0	0	0	0	0	0	0	0	0	0	0	0	0	0	0	0	0	0	0	0	0	0	0	0	0	0	0	0	0	0	0	0	0	0	0	0	0	0	0	0	0	0	0
PgGT25-46	0	0	0	0	0	0	0	0	0	0	0	0	0	0	0	0	0	0	0	0	0	0	0	0	0	0	0	0	0	0	0	0	0	0	0	0	0	0	0	0	0	0	0	0	0	0	0	0	0
PgGT25-47	0	0	0	0	0	0	0	0	0	0	0	0	0	0	0	0	0	0	0	0	0	0	0	0	0	0	0	0	0	0	0	0	0	0	0	0	0	0	0	0	0	0	0	0	0	0	0	0	0
PgGT25-48	0	0	0	0	0	0	0	0	0	0	0	0	0	0	0	0	0	0	0	0	0	0	0	0	0	0	0	0	0	0	0	0	0	0	0	0	0	0	0	0	0	0	0	0.02	0	0	0	0	0
PgGT25-49	0	0	0	0	0	0	0	0	0	0	0	0	0	0	0	0	0	0	0	0	0	0	0	0	0	0	0	0	0	0	0	0	0	0	0	0	0	0	0	0	0	0	0	0	0	0	0	0	0
PgGT25-05	0	0	0	0	0	0	0	0	0.78	0	0	0	0	0	0	0	0	0	0	0	0	0	2.87	0	0	0	0	0	0	0	0	2.47	0	0	0	0	0	0.69	0	0	0	0	1.01	0.36	0	0	0	0	0
PgGT25-50	0	0	0	0	0	0	0	0	0	0	0	0	0	0	0	0	0	0	0	0	0	0	0	0	0	0	0	0	0	0	0	0	0	0	0	0	0	0	0	0	0	0	0	0.02	0	0	0	0	0
PgGT25-51	0	0	0	0	0	0	0	0	0	0	0	0	0	0	0	0	0	0	0	0	0	0	0	0	0	0	0	0	0	0	0	0	0	0	0	0	0	0	0	0	0	0	0	0	0	0	0	0	0
PgGT25-52	0	0	0	0	0	0	0	0	0	0	0	0	0	0	0	0	0	0	0	0	0	0	0	0	0	0	0	0	0	0	0	0	0	0	0	0	0	0	0	0	0	0	0	0.01	0	0	0	0	0
PgGT25-53	0.1	0	0	0	0	0	0	0	0	0	0	0	0	0	0	0	0	0	0	0	0	0	0	0	1.9	0	0	0	0	0	0	0	0	0	0	0	0	0	0	0	0	0	0	0	0	0	1.54	0	0
PgGT25-54	0	1.85	1.68	0.94	1.18	0	0.35	2.62	0.87	2.97	1.03	1.73	0.47	0.8	1.79	4.73	3	2	1.28	1.49	4.03	0.58	0	0	1.41	2.1	0	8.7	2.86	0.99	3.5	0	0	2.27	0	1.93	2.55	0	1.9	0.33	4.49	4.36	0	0.12	0	0.86	1.37	0.87	0
PgGT25-55	0	0	0	0	0	0	0	0	0	0	0	0	0	0	0	0	0	0	0	0	0	0	0	0	0	0	0	0	0	0	0	0	0	0	0	0	0	0	0	0	0	0	0	1.04	0	0	0	0	2.74
PgGT25-56	0	0	0	0	0	0.16	0	0	0	0	0	0	0	0	0	0	0	0	0	0	0	0	0	0	0	0	0	0	0	0	0	0	0	0	0	0	0	0	0.25	0	0.56	0	0	0	2.4	0	2.98	0	0
PgGT25-57	0	0	0	0	0	0	0	0	0	0	0	0	0	0	0	0	0	0	0	0	0	0	0	0	0	0	0	0	0	0	0	0	0	0	0	0	0	0	0	0	0	0	0	0	0	0	0	0	0
PgGT25-58	0	0	0	0	0	0	0	0	0	0	0	0	0	0	0	0	0	0	0	0	0	0	0	0	3.54	0	0	0.07	0	3.05	0	0	0	0	0	0	0	0	0	0	0	0	0	0	0	0	0	0	0
PgGT25-59	0	2.5	2	0.33	0	0	0	1	0.03	1.38	0	2.91	0.65	0	0	0.55	2.44	3.09	2.09	0	0	0	0	0	1.64	2.98	0	3.2	0	2.48	7.83	0	0	0	0	0	4.81	0	0	0	1.73	7.77	0	0	0	0	0	0	0
PgGT25-06	0	0	0	0	0	0	0	0	0	0	0	0	0	0	0	0	0	0	0	0	0	0	0	0	0	0	0	0	0	0	0	0	0	0	0	0	0	0	0	0	0	0	0	0.03	0	0	0	0	0
PgGT25-60	0	7.73	4.13	0	4.39	2.93	3.77	4.99	9.76	9.49	13.43	11.46	0	6.88	7.6	0	4.04	7	8.25	15.4	15.08	8.4	3.66	11.84	0	6.08	5.79	14.02	9.96	0	8.01	1.81	4.67	16.04	5.83	2.85	0.34	0	4.27	5.4	1.38	8.85	0	0.06	0	4.84	0.39	0	0
PgGT25-61	0	0	0	0	0	0	0	0	0	0	0	0	0	0	0	0	0	0	0	0	0	0	0	0	0	0	0	0	0	0	0	0	0	0	0	0	0	0	0	0	0	0	0	0	0	0	0	0	0
PgGT25-62	0	0	0	0	0	0	0	0	0	0	0	0	0	0	0	0	0	0	0	0	0	0	0	0	0	0	0	0	0	0	0	0	0	0	0	0	0	0	0	0	0	0	0	0	0	0	0	0	0
PgGT25-64	0	0	0	0	0	0	0.13	0	0	0	0	0	0	0	0	0	0	0	0	0	0	1.22	1.75	0	0	0	1.9	0	0	0	0	0	0	0	0	0	0	1.02	0	0.71	0	0	0	0.89	0	0	0	0	0
PgGT25-65	0	0	0	0	0.32	0.01	0	0	0	0	0	0	0	0	0	0	0	0	0	0	2.86	0.24	0	0	0	0	0	0	0	0	0	0	0	0	0	0	0	0	0	0	0	0	0	0	0	0.11	0	0	0
PgGT25-07	0	0	0	0	0	0	0	0	0	0	0	0	0	0	0	0	0	0	0	0	0	0	0	0	0	0	0	0	0	0	0	0	0	0	0.09	0	0	0	0	0	0	0	0	0	0	0	0	0	0
PgGT25-08	0	0	0	0	0	0	0	0	0	0	0	0	0	0	0	0	0	0	0	0	0	0	0	0	0	0	0	0	0	0	0	0	0	0	0	0	0	0	0	0	0	0	0	0	0	0	0.48	0	0
PgGT25-09	2.84	3.34	2.38	4.08	0	4.13	0	0	0.43	4.63	2.09	2.81	1.32	5.21	0	1.5	1.34	5.18	5.01	2.01	0	0	1.14	4.69	0	0	1.45	0.7	0	0.61	4.21	4.99	3.01	3.26	0	0	0	0.25	0.79	0.8	0	3.48	0	0	1.35	2.22	0	0.43	0
PgGT26-17	0	0.38	0	0.6	1	0	0	0.38	0	0	2.31	5.48	1.16	0	1.43	0.8	2.72	1.81	1.06	2.81	0	3.57	2.96	1.09	0	0	1.87	0.72	0.38	0.56	0	1.1	1.97	1.62	1.51	1.43	1.46	1.8	0.61	0	0.29	0	0.62	0.69	0.7	0.8	2.03	0	2.28
PgGT26-02	9.18	2.15	5.52	8.5	10.76	4.23	2.28	4.64	5.22	6.15	3.73	4.03	2.03	9.85	7.24	2.72	2	5.67	7.62	3.65	7.36	2.94	2.47	8.44	5.44	2.78	3.72	5.21	2.12	4.01	7.39	4.06	3.7	8.48	5.6	3.46	3.55	4	5.82	3.45	3.5	3.49	4.35	2.05	4.49	2.88	4.41	3.08	1.29
PgGT26-21	6.34	1.71	2.47	7.24	6.45	6.64	5.1	0.83	1.16	8.36	1.5	5.72	2.06	7.68	1.29	2.52	7.64	11.91	1.74	3.23	8.12	2.91	4.38	2.51	6.85	3.38	2.5	7.25	3.7	1.56	4.58	1.55	7.25	7.46	5.19	4.6	2.79	7.8	2.98	0.36	2.78	5.62	0	0.2	1.74	4.31	0	0	4.17
PgGT26-22	3.93	2.49	1.74	0.79	6.06	2.38	1.3	0.8	2.36	0	1.31	1.29	0.81	1.69	2.42	0.71	0.72	2.13	2.13	1.87	3.65	0	2.15	1.43	2.6	0.99	1.98	0	0	0.69	0.74	1.95	2.12	4.69	2.41	0.82	2.25	2.19	4.97	1.52	2.67	0	1.65	1.65	3.19	0.52	4.36	1.39	2.53
PgGT27-01	11.96	18.72	15.46	17	9.09	3.96	0	13.4	15.31	1.73	10.34	7.65	7.89	8.05	12.51	0	22.44	8.68	0	11.52	10.91	11.37	6.72	6.52	0.85	8.44	7.92	10.88	0	13.54	19.46	14.67	0	17.8	0	4.92	12.12	10.02	21.92	0	12.44	12.49	7.5	8.31	4.72	4.1	9.25	7.17	1.84
PgGT27-11	0	0	0	0	0	2.72	0.04	0.38	0	0.61	0	0	0	0	0.05	0	0	0	0.65	0.08	0	0	0	0	0	0.88	0	0	0	0	0.04	0	0	0	0.6	0.41	0	0	0	0	0.24	0.04	0	0	0.09	0.1	0	0	0
PgGT27-12	0	0	0	0	0	0	0	0	0	0	0	0	0	0.05	0	0	0	0	0	0	0	2.63	0	0	0	0	0	0	0	0	0	0	0.43	0	0	0	0	0	0	0	0	0	0	0	0	0	0	0	0
PgGT27-13	0	0	0	0	0	0	0.43	0.04	0	0	0	0	0	0	0	0	0	0	0	0	0	0	0	0	0	0.02	0	0	0	0	0.02	0	0	0	0	0	0	0	0	0	0	0.08	0	0	0.39	0	0	0	0
PgGT27-14	0	0	0	0	0.07	1.1	0	1.35	0	0.07	0.36	0	0	0	0.49	0	0.04	0.76	0	0.41	0.33	0	0	0	0	0.56	0	0	0	0	0.7	0	0	0	0	0.23	0	0	0	0	0.37	0.12	1.82	0.06	0.12	0.91	0	0	0
PgGT27-15	0	0	0	0	0	0	0	0	0	0	0	0	0	0.13	0	0	0	0	0	0	0	0.41	0	0	0	0	0	0	0	0	0	0	0	0	0	0	0	0	0	0	0	0	0	0	0	0	0	0	0
PgGT27-16	0.19	0	0	0	0	0	0.57	0.12	0	0	0	0.52	0	1.49	0	0.75	0	0	0.68	0	0	0.03	0.16	0.34	3.11	0.44	0.08	0.39	1.34	0	0.03	0	0	0	0	0	0	0	0.03	0	0	0.1	0	0	0.21	0	0	0.01	0
PgGT27-18	0	0	0	0	0	0	0	0	0	0	0	0	0	0	0	0	0	0	0	0	0	0	0	0	0	0	0	0	0	0	0	0	0	0	0	0	0	0	0	0	0	0	0	0	0	0	0	0	0
PgGT27-19	0	0	0	0	0	0	0	0	0	0	0	0	0	0	0	0	0	0	0	0	0	0	0	0	0	0	0	0	0	0	0	0	0	0	0	0	0	0	0	0	0	0	0	0	0	0	0	0	0
PgGT27-02	2.39	0.44	5.63	0	0	10.91	16.55	3.57	0	17.11	0	5.25	4.3	2.41	1.77	17.79	0	0.01	14.6	3.13	0	0.33	0.49	6.47	15.91	15.02	0.39	12.42	20.87	0	1.51	0.01	21	0	16.64	10.9	4.68	0	0.11	12.64	7.66	6.83	0	0	3.82	0.51	0	0.02	0
PgGT27-03	0.55	0	0	0.82	0.66	0	0	0.47	0	0	0	0.59	0	2.45	0	0	0.74	1.39	0	0	1.16	0.9	1.86	0.33	0.17	0.39	1.3	0.5	0	2.45	0.34	0	0	0	0	0	0	1.32	2.61	0	0	0.24	3.69	0.91	0.19	0	1	1.43	0.49
PgGT27-05	0	0	0	0	0.74	0	0	0.13	0	0	0	0	0	0	0	0	0.41	0.09	0	0	0.47	0	0	0	0	0.02	0	0	0	0	0.29	0	0	0	0	0	0	0	0	0	0	0.24	0.12	0.35	0.37	0	0	0	0
PgGT27-08	14.81	9.06	11.86	20.73	8.37	11.35	16.08	14.22	10.76	19.83	17.19	17.32	8.35	21.82	20.12	8.89	17.43	19.74	16.86	17.43	11.51	7.76	13.1	15.9	14.28	15.18	14.85	15.77	14.95	9.7	11.05	13.31	14.51	23.59	17.26	14.6	9.63	18.07	12.16	25.66	12.58	15.58	12.6	14.08	9.56	7.84	11.84	8.83	7.9
PgGT28-01	0.62	0	0	0	0	0	0	0	0	0	0	0	1.64	1.86	0.08	0	0	0	0	0	0.04	0	0	0	0	0	0	0	0	0.62	0	0	0	0	0	0	0	0	0	0	0	0	0	0	0	0.01	0.04	0	0
PgGT28-10	0	0	0	0	0.09	0	0	0	0	0.48	0	0	0	0	0	0	0	0	0	0	0	0	0	0	0	0	0	0	0	0	0	0	0	0.17	0	0	0.01	0	0	0.06	0	0	0	0	0.05	0	0.26	0	0
PgGT28-11	0	0	0	0	0	0	0	0	0	0	0	0	0	0	0	0	0	0	0	0	0	0	0	0	0	0	0	0	0	0	0	0	0	0	0	0	0	0	0	0	0	0	0	0	0	0	0.09	0	0
PgGT28-12	0.07	0.01	0	0.02	0.43	0.89	0	0	0.06	0	0	0.03	0.05	3.69	0.5	0.87	1.8	1	0	0	0.02	0	0	0	0	1.09	1.55	0	0	0.08	0	0.02	0	0.2	0.07	0	0	0.16	0	0	0	0.64	1.14	1.59	0.15	0	1.94	0	0
PgGT28-18	0.94	0	0	0	0	0	0.92	0	0	0	0	0.82	0	0	0.86	0	0	0	0	0.79	0.19	0	0.1	0.54	0	0	0	0	0	0.04	1.13	1.47	0	0	0	0.26	0	0	0	0	0	1.39	0	0	0	0.16	0.26	0	0
PgGT28-19	8.36	0.71	0	2.43	2.65	3	3.47	1.99	0.89	0	2.04	2.62	0.18	9.02	0.69	0.38	0.9	1.37	0	0	0.43	0	3.51	0	0	5.4	0.64	0	2.95	0.62	0	0.11	0	0.26	7.05	2.42	0	2.83	0	4.69	0.82	3.79	2.69	0.95	2.78	2.98	3.53	0.93	1.91
PgGT28-21	0.41	0	0	0	0	0	1.53	0	0	0	0	0.1	0	0	0.23	0	0	0	0	0.25	1.25	0	1.3	0.58	0	0	0	0	0	0.07	0.05	0.22	0	0	0	0.37	0	0	0	0	0	0	0	0	0	1.07	0.17	0	0
PgGT28-22	0.15	0.4	0	0.07	4.91	2.22	0.15	0.17	4.84	4.86	0.78	4.73	1.62	2.61	3.34	0.21	2.14	4.32	0	0.46	0.05	3.52	0.02	0	0.26	2.84	1.59	4.02	0.37	0.14	2.6	0.1	1.5	2.12	1.32	0	0.3	4.59	4.83	0.69	0.03	2.66	0.7	0.68	0.36	0	4.41	1.15	0
PgGT28-24	2.35	2.97	2.72	5.95	0.41	1.76	1.81	2.36	2.73	9.43	1.82	4.47	0.71	0.71	4.64	0	0.44	2.23	5.67	7.32	8.57	1.3	1.33	1.33	3.81	0.04	5.61	1.54	2.83	3.72	0.87	3.36	3.6	4.36	0.04	3.42	6.11	4.09	0.18	2.47	2.68	0.01	0.16	0.01	2.08	2.06	2.81	1.15	2.36
PgGT28-28	0	0	0	0	1.46	0	0	0	0	0.41	0	0	0	0	0	0	0	0	0	0	0	0	0	0	0	0	0	0	0	0	0	0	0	0.71	0	0	0.01	0	0	0.79	0	0	0	1.39	0.94	0	0.18	0	0
PgGT28-29	0	0	0.47	0	0	0	0	0	0	0	0	0	0	0	0	0	0	0	0	0	0	0	0	0.31	0	0	0	0	0	0	0	0	0	0	0	0	0	0.41	0	0	0	0	0	0	0.59	0	0.4	0	0
PgGT28-03	0	0	0	0	0.31	0.01	0	0	0	0.12	0	0	0	0	0	0.62	0	0	0.81	0	0	0	0	0.48	0	0	0	0	0	0	0	0	0	0.28	0.25	0	0.1	0	0	0	0	0	0	0	0	0	0.94	0	0
PgGT28-31	0	0	0.79	0	0	0	0	0	0	0	0	0	0	0	0	0	0	0	0	0	0	0	0	0.41	0	0	0	0	0	0	0	0	0	0	1.18	0	0	3.64	0	0	0	0	0	0	0.36	0	0.56	0	0
PgGT28-32	0	0	0	0	0.01	0	0	0	0	0.08	0	0	0	0	0	0	0	0	0.56	0	0	0	0	0.6	0	0	0	0	0	0	0	0	0	0.04	0	0	0.38	0	0	0	0	0	0	0	0	0	0.62	0	0
PgGT28-33	2.15	1.31	0	1.93	7.16	3.75	2.3	1.62	0.27	1.67	4.99	2.27	0	0.21	4.79	0.15	0.02	1.22	0	4.81	1.61	0.97	8.05	5.75	2.86	3.42	1.41	5.36	0.58	1.04	6.06	3.15	4.18	1.89	0	0	5.99	1.57	0.35	5.13	1.44	8.21	0.45	0.89	3.24	2.13	3.03	0.13	0
PgGT28-34	0	0	0	0	0	0	0	0	0	0	0	0	0	0	0	0	2.56	0	0	0	0	0	0	0.01	0	0	0	0	0	0	0	0	0	0	0	0	0	0	0	0	0	0	0	0	0	1.2	0.01	0	0
PgGT28-04	0	0	0	0	0	0	0	0	0	0	0	0	0	0	0	0	0.15	0	0	0	0	0	0	0.67	0	0	0	0	0	0	0	0	0	0	0	0	0	0	0	0	0.51	0	0	0	0	0	0.13	0	0
PgGT28-05	0.09	0	0	0	0	0	0	0	0	0	0	0	0	0.03	0.03	0	0	0	0	0	0.03	0	0	0	0	0	0	0	0	0.29	0	0	0	0	0	0	0	0	0	0	0	0	0	0	0	0	0.06	0	0
PgGT28-06	0.96	0.03	0	1.82	0.21	1.64	0	0	0	0	0	0	0	0.09	0.86	0.02	0.01	0.19	0	0	6.77	0	1.08	0	0	0.49	2.09	0	0	2.29	0	2.19	0	0.46	0	0	0	0.01	0	0.01	0	0.35	0.59	1.41	2.18	0.37	1.1	0	0
PgGT28-07	7.07	12.39	15.77	8.88	4.97	15.23	8.11	10.94	8.14	10.11	12.87	24.2	9.64	8.11	11.28	16.83	17.71	13.74	21.59	24.05	8.28	12.23	4.78	21.31	16.42	5.31	7.65	9.05	14.23	4.42	12.98	20.09	6.23	21.95	10.94	4.67	10.69	11.13	19.42	5.6	10.02	15.32	5.59	7.87	5.04	7.32	5.32	5.94	6.97
PgGT28-08	2.8	0.17	0	0.74	0.37	0.32	2.59	0.67	0.81	0	0.66	1.03	0.07	1.39	0.26	0	0.03	0.27	0	0	0.16	0	0.51	0	0	0.06	0.41	0	1.17	0.26	0	0.01	0	0.03	0.28	2.04	0	2.19	0	3.05	0.29	0	0.08	0	0.88	0.41	1.97	0.49	0.32
PgGT28-09	0	0	0	0	0	0	0	0	0	0	0	0	0	0	0	0	0	0	0	0	0	0	0	0.03	0	0	0	0	0	0	0	0	0	0	0	0	0	0	0	0	0	0	0	0	0	0	0.05	0	0
PgGT29-01	10	13.97	7.98	13.7	2.46	8.33	8.51	8.38	8.43	8.48	11.02	11.98	9.68	13.66	10.11	13.6	8.37	9.45	16.24	16.19	25.21	8.77	13.79	10.75	10.18	12.66	12.48	13.14	8.26	7.14	8.09	10.54	8.28	11.38	10.6	1.95	8.82	11.58	7.6	8.98	9.98	11.77	7.78	8.76	8.19	4.55	7.03	3.51	2.54
PgGT29-14	1.72	0	0	0	0	0	0	0	0	2.67	0	0	0	0	0	0	0	2.52	0	0.9	0	0	0	0	0	0	0	0.98	1.25	0	0	0	0	0	0	1.37	0	0	0	0.87	0	0	0	0	0	0	0.57	0	0
PgGT29-16	0	0.38	0	0	1.38	0.93	0	0	0	0	0	0	0.11	1.12	0	0.67	0	0	0	0	0	0	0	0	0	0	0	1.57	0.24	0	0	0	0	0	1.81	0	0	0	1.04	0.75	0	0	1.07	0	0	0	0	0	0
PgGT29-02	1.38	0.56	0	1.68	3.58	0	0	1.2	0.69	3.88	0.71	1.95	0	0	0.88	1.17	0	0	0	0	0.63	3.4	0	1.64	0.72	0	0	1.24	0	0.21	0.69	0.74	0	0	4	1.44	0	0.82	2.13	0.21	0.27	1.85	0	0	2.12	0.93	0.65	3.65	0.56
PgGT29-08	2.3	1	1.72	1.6	0	0	1.15	1.64	0.61	1.37	1.78	1.53	1.11	2.09	0.65	0.96	2.39	1.88	1.5	1.08	2.17	1.47	1.59	2.94	1.13	2.03	1.77	0.92	2.08	1.6	1.04	1.32	2.29	2.11	0	1.66	1.52	1.68	1.62	1.03	0.61	1.75	0	0.82	1.47	0.95	1.87	0.96	0.88
PgGT30	0	0	0	0	0	0	0	0	0	0	0	0	0	0	0	0	0	0	0	0	0	0	0	0	0	0	0	0	0	0	0	0	0	0	0	0	0	0	0	0	0	0	0	0	0	0	0	0	0
PgGT31	0	0	0	0	0	0	0	0	0	0	0	0	0	0	0	0	0	0	0	0	0	0	0	0	0	0	0	0	0	0	0	0	0	0	0	0	0	0	0	0	0	0	0	0	0	0	0	0	0
PgGT32	0	0	0	0	0	0	0	0	0	0	0	0	0	0	0	0	0	0	0	0	0	0	0	0	0	0	0	0	0	0	0	0	0	0	0	0	0	0	0	0	0	0	0	0	0	0	0	0	0
CYP716A53v2_1 (PgCYP137)	75.46	34.91	26.16	95.97	46.3	37.36	98.35	15.23	87.63	159.26	105.08	118.19	39.74	131.03	64.14	19.75	51.24	131.66	203.7	147.95	168.47	46.35	192.06	111.39	28.66	91.08	218.77	51.84	58.46	22.38	17.78	38.66	27.81	122.19	40.74	107.8	68.71	170.37	35.46	75.39	12.58	69.17	55.78	55.49	59.91	40.57	47.89	51.1	77.36
CYP716A52v2 _3 (PgCYP311)	62.21	15.2	32.65	78.32	24.22	36.92	66.88	22.76	48.91	87.34	73.73	51.45	77.95	96.36	47.94	30.74	34.65	53.14	57.96	63.85	124.5	97.03	277.9	105.62	38.96	92.1	83.21	37	25.25	50.47	40.17	29.5	27.75	88.73	67.74	64.03	42.4	146.46	31.45	112.28	14.19	34.66	76.1	86.32	105.25	31.55	169.7	129.75	15.9
CYP716A47 _1 (PgCYP339)	17.42	10.16	5.09	25.07	15.07	10.8	15.93	13.56	14.74	9.9	7.36	13.92	8.36	13.7	8.99	8.33	23.81	5.32	18.66	9.02	22.74	30.44	43.94	12.42	15.76	6.69	22.03	9.28	17.32	19.66	8.96	13.74	11.83	5.88	17.43	17.9	18.94	33.6	9.75	7.89	9.55	4.96	14.99	14.66	19.93	11.41	35.42	12.03	5.39
DS_1	4.68	8.23	6.23	33.16	23.61	18.08	76.33	20.17	23.16	18.75	21.04	44.75	10.02	84.83	6.85	7.33	19.1	22.11	39.05	12.74	68.28	77.09	81.59	17.62	4.76	24.54	40.69	11.43	29.08	24.55	27.8	10.89	15.43	27.06	21.27	89.98	6.74	83.38	11.56	2.2	3.57	18.39	0	7.81	13.99	5.7	29.66	18.9	0
DS_3	53.58	5.34	5.74	22.35	15.69	6.56	54.11	7.36	22.49	24.04	6.25	39.16	7.78	24.23	8.88	6.93	12.86	26.09	19.78	22.14	58.11	28.38	202.08	22.57	13.78	37.36	53.41	13.52	12.09	3.74	11.5	3.5	7.04	14.15	11.92	51.72	12	92.61	2.93	14.33	12.67	3.53	53.87	50	50.28	14.9	101.71	27.45	5.55
β-AS_1	4.37	0	4.57	0.84	0	6.1	6.76	1.32	5.83	2.08	5.33	0	0.75	18.05	36.31	0.18	0	0.8	1.47	0	27.15	0	28.4	0	3.34	0	20.43	0	0.64	0.44	2.92	0.4	3.89	0	4.63	5.19	2.09	8.86	0	8.55	2.99	0	0	0	0	12.45	10.6	0	0
β-AS_6	7.22	0.6	0	9.72	10.08	1.6	2.65	0.82	3.56	2.57	1.24	6.93	2.11	5.74	2.37	2.4	2.28	3.01	2.11	5.54	7.49	2.1	6.21	4.15	1.51	3.02	4.03	1.2	3.22	4.74	2.54	5.55	4.86	3.99	4.47	2.17	2.55	4.11	1.67	2.19	0.75	5.08	1.53	0.6	3.13	3.47	6.6	0.57	0.87
CAS_11	4.5	0.81	2.15	1.55	0.01	0.93	1.58	0	3.99	4.12	0	2.89	2.61	0	0	2.55	2.42	1.08	0	1.23	0	0	0	5.08	1.95	12.44	3.24	2.24	1.99	0.69	3.94	0	0.1	8.82	6.63	6.26	2.49	1.68	0	1.64	1.7	3.8	2.08	1.69	0	1.3	0	0	0
CAS_21	1.69	4.7	2.69	4.47	4.43	0.07	3.73	3.89	3.45	9.66	0	6.58	0	0	0	1.11	2.06	1.43	0	7.71	0	0	0	4.7	0.13	0	4.92	9.45	4.77	4.85	0.03	8.06	0.15	9.74	4.33	0	0.81	0.3	0	0	1.31	7.14	0	0	0	0	0	0	0
CAS_22	0	0	0	0	0.51	0.85	0	0	0	0	0	0	0	0	0	0	0	0	0	0	0	0	0	0	0	0	0	0	0	0	0	0	0	0	0	0	0.43	0	0	0	0.84	0	0	0	0	0	0	2.45	0
CAS_23	0	0	0	2.43	0	0	0.5	0	1	1.94	0.92	4.92	0.61	5.4	15.29	0	2.08	2.83	15.05	3.69	7.18	12.1	9.03	0	2.09	0	1.34	0.37	2.23	0	0.65	0	5.42	2.5	0	2.64	0	0.93	3.7	3.44	1.91	3.51	0	0	0	0	0	0	0
SS_1	57.97	17.85	25.64	47.21	86.91	37.3	74.07	37.69	36.52	36.75	47.08	57.94	24.26	51.72	29.89	16.66	36.69	38.21	61	32.33	28.62	66.01	95.09	39.07	36.21	27.74	44.41	26.86	16.73	41.89	25.78	36.21	32.73	43.67	39.74	67.28	39.26	59.05	35.76	28.28	25.87	35.1	64.71	58.66	41.24	26.08	93.99	48.38	28.88
SE2_1	0.99	3.49	0	3.22	1.68	2.98	3.18	1.88	6.38	1.83	0.64	12.07	2.25	3.62	1.22	1.32	6.54	0.33	4.58	1.97	18.68	12.08	149.01	0	2.97	1.94	11.05	0	8.29	0.71	2.94	1.03	0	1.66	1.78	6.93	0	39.04	0.76	0.3	0.84	0	1.56	2.44	2.42	11.41	5.15	0.92	0
SE2_4	55.45	15.3	17.07	71.99	21.71	28.07	112.63	26.34	55.79	72.82	85.68	56.02	55.94	135.14	45.95	26.77	34.48	73.33	76.06	36.2	132.73	60.39	108.68	50.88	32.13	50.43	117.77	32.79	41.99	41.22	37.63	28.35	12.51	68.88	57.84	103.5	24.71	152.48	26.22	61.99	29.2	28.29	22.45	18.66	41.19	43.79	62.63	28.03	30.85
FPS_22	62.77	51.93	41.84	68.5	40.72	53.94	82.98	63.8	98.41	70.96	43.54	72.93	74.44	116.97	61.45	26.05	81.78	61.35	71.71	100.88	122.87	78.12	378.15	105.28	55.52	90.47	146.17	69.17	56.95	94.15	57.56	47.98	38.75	60.21	64.78	92.93	83.8	139.43	60.56	34.78	43.59	54.05	118.56	120.54	98.11	52.7	151.95	127.89	81.9
UGT71A27_2	93.83	86.79	63.09	144.09	46.63	50.42	187.45	90.76	85.23	83.53	31.22	69.5	102.98	131.26	64.52	103.17	103.09	51.67	102.01	59.89	272.52	138.79	459.75	42.96	90.68	124.87	104	160.44	134.13	53.67	145.21	17.72	84.6	43.36	97.77	169.8	87.33	154.21	47.63	33.29	76.04	45.62	84.06	80	85.34	57.6	180.44	92.59	7.29
UGT74AE2	10.31	35.94	26.03	28.3	14.05	11.13	19.18	49.8	34.59	42.95	7.05	50.84	21.66	4.39	26.16	42.11	36.14	9.35	12.47	13.6	0	46.97	94.9	27.88	26.7	41.04	23.02	38.05	15.09	28.89	33.76	16.94	44.36	13.13	10.08	27.22	27.96	8.19	14.47	0	18.56	9.97	43.28	41.88	30.14	21.41	65.44	32.63	8.3
[truncated: 11 more columns]
